# Supplementary material for: Recent Trends in Clinical Trials for Pediatric Sarcoma in the United States: An Analysis of ClinicalTrials.gov
Source: Children (Basel). 2026 Mar 26;13(4):455. doi: 10.3390/children13040455 (PMC13114444; doi:10.3390/children13040455)
Supplement: Supplementary file 1 [file children-13-00455-s001.zip]

Archive with 1 entries (1 files):
- children-4203202-supplementary.pptx
